# Supplementary material for: Peptide-Rich Yeast Fractions from Brewer’s Spent Yeast: A Scalable Fractionation Approach and Their Functional Application in Bakery Products
Source: Foods. 2025 Mar 25;14(7):1144. doi: 10.3390/foods14071144 (PMC11988475; doi:10.3390/foods14071144)
Supplement: Supplementary file 1 [file foods-14-01144-s001.zip]

Archive with 1 entries (1 files):
- foods-3536669-supplementary.pdf
